# Supplementary material for: Retention and Fouling during Nanoparticle Filtration: Implications for Membrane Purification of Biotherapeutics
Source: Membranes (Basel). 2022 Mar 7;12(3):299. doi: 10.3390/membranes12030299 (PMC8953984; doi:10.3390/membranes12030299)
Supplement: Supplementary file 1 [file membranes-12-00299-s001.zip]

Archive with 1 entries (1 files):
- membranes-1615993-supplementary.pdf
